# Supplementary material for: Photobiomodulation: A Systematic Review of the Oncologic Safety of Low-Level Light Therapy for Aesthetic Skin Rejuvenation
Source: Aesthet Surg J. 2023 Feb 1;43(5):NP357–71. doi: 10.1093/asj/sjad018 (PMC10309024; doi:10.1093/asj/sjad018)
Supplement: sjad018_Supplementary_Data [file sjad018_supplementary_data.zip]

Archive with 2 entries (2 files):
- 22-0977_Supplemental Table 1.docx
- 22-0977_Supplemental Table 2.docx
